# Supplementary material for: Mitogen-activating protein kinase kinase kinase kinase-3, inhibited by Astragaloside IV through H3 lysine 4 monomethylation, promotes the progression of diabetic nephropathy by inducing apoptosis
Source: Bioengineered. 2022 May 5;13(5):11517–29. doi: 10.1080/21655979.2022.2068822 (PMC9275872; doi:10.1080/21655979.2022.2068822)
Supplement: Supplemental Material [file KBIE_A_2068822_SM9557.zip]

Archive with 24 entries (23 files):
- supplementary/
- supplementary/Common gating strategy.tif
- supplementary/Fig.1h Bax.jpg
- supplementary/Fig.1h Bcl-2.jpg
- supplementary/Fig.1h cleaved caspase 3.jpg
- supplementary/Fig.4b MAP4K3.jpg
- supplementary/Fig.4d MAP4K3.jpg
- supplementary/Fig.5a MAP4K3.jpg
- supplementary/Fig.5d Bax.jpg
- supplementary/Fig.5d Bcl-2.jpg
- supplementary/Fig.5d Bcl-xl.jpg
- supplementary/Fig.5d cleaved caspase 3.jpg
- supplementary/HG(1).fcs
- supplementary/HG(2).fcs
- supplementary/HG(3).fcs
- supplementary/HG+MAP4K3 siRNA(1).fcs
- supplementary/HG+MAP4K3 siRNA(2).fcs
- supplementary/HG+MAP4K3 siRNA(3).fcs
- supplementary/HG+NC siRNA(1).fcs
- supplementary/HG+NC siRNA(2).fcs
- supplementary/HG+NC siRNA(3).fcs
- supplementary/NG(1).fcs
- supplementary/NG(2).fcs
- supplementary/NG(3).fcs
